# Supplementary material for: Molecular Epidemiology Surveillance of SARS-CoV-2: Mutations and Genetic Diversity One Year after Emerging
Source: Pathogens. 2021 Feb 9;10(2):184. doi: 10.3390/pathogens10020184 (PMC7915391; doi:10.3390/pathogens10020184)
Supplement: Supplementary file 1 [file pathogens-10-00184-s001.zip]

Archive with 2 entries (2 files):
- Supplementary TableS1.xlsx
- Figure S1.tif
